# Supplementary material for: Antibiotic administration exacerbates acute graft vs. host disease-induced bone marrow and spleen damage in lymphopenic mice
Source: PLoS One. 2021 Aug 6;16(8):e0254845. doi: 10.1371/journal.pone.0254845 (PMC8346256; doi:10.1371/journal.pone.0254845)
Supplement: S1 Data — (XLSX) [file pone.0254845.s005.xlsx]

## Sheet: Table 1.
Table 1. Plasma Cytokines
	-Abx syn	IL-23	IL-1a	IFN-g	TNF-a	MCP-1	IL-12p70	IL-1B	IL-10	IL-6	IL-27	IL-17A	IFN-B	GM-CSF
	1048	107.38	9.42	87.21	260.64	33.18	10.32	23.63	57.81	78.66	154.51	71.33	63.31	14.62
	1049	38.61	14.73	49.93	89.26	19.28	1.73	14.04	10.93	7.42	40.88	8.71	38.6	10.33
	1050	40.33	31.2	54.3	135.69	39.3	1.73	12.79	30.38	8.1	53.95	47.25	36.21	8.81
	1051	64.63	9.21	27.57	121.69	33.18	3.7	14.67	40.04	34.24	100.48	19.61	41.03	10.33
	Mean	62.7375	16.14	54.7525	151.82	31.235	4.37	16.2825	34.79	32.105	87.455	36.725	44.7875	11.0225
	n	4	4	4	4	4	4	4	4	4	4	4	4	4
	std	32.0456	10.3598	24.6024	75.1078	8.47609	4.07393	4.96025	19.5468	33.454	51.5035	28.2019	12.5041	2.50308
	SEM	16.0228	5.17989	12.3012	37.5539	4.23804	2.03696	2.48013	9.77339	16.727	25.7518	14.101	6.25207	1.25154
	+ABX syn	IL-23	IL-1a	IFN-g	TNF-a	MCP-1	IL-12p70	IL-1B	IL-10	IL-6	IL-27	IL-17A	IFN-B	GM-CSF
	1044	130.48	56.37	709.85	357.28	144.14	22.69	26.48	84.51	31.93	189.62	11.26	57.84	16.15
	1045	70.68	39.88	297.52	115.19	60.37	4.09	16.52	38.98	34	129.71	5.69	49.88	12.78
	1046	247.73	120.11	1215.42	447.02	220.23	35.32	71.91	89.25	365.42	245.22	27.36	60.56	17.07
	1047	87.48	4.38	5.31	14.9	18.05	2.95	21.31	48.49	10.04	164.5	8.33	68.91	15.24
	Mean	134.093	55.185	557.025	233.597	110.698	16.2625	34.055	65.3075	110.348	182.263	13.16	59.2975	15.31
	n	4	4	4	4	4	4	4	4	4	4	4	4	4
	std	79.834	48.415	525.538	202.234	89.8743	15.598	25.5623	25.2847	170.393	48.6314	9.73618	7.84873	1.84472
	SEM	39.917	24.2075	262.769	101.117	44.9372	7.799	12.7811	12.6423	85.1967	24.3157	4.86809	3.92436	0.922361
	-Abx allo	IL-23	IL-1a	IFN-g	TNF-a	MCP-1	IL-12p70	IL-1B	IL-10	IL-6	IL-27	IL-17A	IFN-B	GM-CSF
	944	3.38	22.56	0.77	1.55	2.77	2.02	5.4	4.51	1.18	9.2	1.43	18.98	1.51
	945	3.38	19.98	27.51	22.5	163.66	2.02	6.9	248.66	344.02	9.2	1.43	18.98	1.51
	946	3.38	14.57	802.35	32.57	89.02	2.02	4.05	34.42	1.18	9.2	1.43	18.98	1.51
	947	3.38	55.06	0.9	54.55	463.95	2.02	4.05	744.79	4478.91	9.2	1.43	18.98	1.51
	948	3.38	2.53	1850.78	175.13	24.63	2.02	4.05	130.56	3.16	9.2	1.43	18.98	1.91
	949	3.38	95.35	14.6	10.76	23.55	2.02	4.05	52.17	124.27	9.2	1.43	18.98	1.51
	950	3.38	2.55	1039.69	76.97	20.87	2.02	4.05	53.65	1.18	9.2	1.43	18.98	1.51
	951	3.38	1.81	1894.67	92.52	17.78	2.02	4.05	104.05	1.18	9.2	1.43	18.98	1.51
	Mean	3.38	26.8013	703.909	58.3187	100.779	2.02	4.575	171.601	619.385	9.2	1.43	18.98	1.56
	n	8	8	8	8	8	8	8	8	8	8	8	8	8
	std	4.74751e-16	32.7619	826.088	56.8295	156.127	0	1.05153	243.676	1564.12	1.89901e-15	0	0	0.141421
	SEM	1.6785e-16	11.5831	292.066	20.0923	55.1991	0	0.371772	86.1524	553.001	6.714e-16	0	0	0.05
	+Abx allo	IL-23	IL-1a	IFN-g	TNF-a	MCP-1	IL-12p70	IL-1B	IL-10	IL-6	IL-27	IL-17A	IFN-B	GM-CSF
	936	3.38	10.2	69.4	30.09	151.7	2.02	4.05	29.39	12.29	9.2	1.43	18.98	1.51
	937	3.38	923.39	2.91	570.01	1918.35	2.02	259.95	2027.66	13806.7	9.2	1.49	18.98	5.78
	938	3.38	8.64	66.46	54.02	239.79	2.02	4.05	53.65	24.35	9.2	1.43	18.98	1.51
	941	4.51	5.3	0.77	24.15	120.25	2.02	4.05	31.2	46.03	9.2	1.43	18.98	1.51
	942	3.38	4.09	4.27	6.5	12.5	2.02	4.05	15.5	21.54	9.2	1.43	18.98	1.51
	943	3.38	3.68	3.66	7.93	43.26	2.02	4.05	14.36	648.31	9.2	1.43	18.98	1.51
	Mean	3.56833	159.217	24.5783	115.45	414.308	2.02	46.7	361.96	2426.53	9.2	1.44	18.98	2.22167
	n	6	6	6	6	6	6	6	6	6	6	6	6	6
	std	0.461321	374.376	33.6137	223.361	741.237	0	104.471	816.147	5580.67	1.9459e-15	0.0244949	0	1.74322
	SEM	0.188333	152.838	13.7227	91.1868	302.609	0	42.65	333.19	2278.3	7.94411e-16	0.01	0	0.711667

## Sheet: Table 3.
Table 3
Major phyla
	-Abx syn										mean	std	n	SEM
	actinobacteria	0.0553802	0.0659431	0.0697194	0.127279						0.0795805	0.0323731	4	0.0161865
	firmicutes	16.5504	24.6188	25.0962	17.6946						20.99	4.4944	4	2.2472
	verrucomicrobia	1.12976	0.0577002	0.340231	0.293296						0.455246	0.466356	4	0.233178
	proteobacteria	0.0359971	0.021981	0.00278878	0.0166016						0.0193421	0.0137341	4	0.00686705
	cyanobacteria	0.00553802	0	0.00278878	0.00553388						0.00346517	0.00264834	4	0.00132417
	bacteroidetes	82.1897	75.2081	74.4771	81.8544						78.4323	4.15804	4	2.07902
	spirochaetes	0.0249211	0.0192334	0.00836633	0.00553388						0.0145137	0.00911074	4	0.00455537
	tenericutes	0.00830703	0.00824289	0.00278878	0.00276694						0.00552641	0.00317387	4	0.00158694
	+Abx syn										mean	std	n	SEM
	actinobacteria	0	0	0	0						0	0	4	0
	firmicutes	0.00260173	0	0	0						0.000650432	0.00130086	4	0.000650432
	verrucomicrobia	44.1253	45.5425	38.9443	40.9664						42.3946	2.9916	4	1.4958
	proteobacteria	55.8487	54.4497	61.0505	59.0128						57.5904	2.99406	4	1.49703
	cyanobacteria	0.00780518	0.00518766	0.00259646	0.00519845						0.00519694	0.00212646	4	0.00106323
	bacteroidetes	0.00260173	0	0	0.00259923						0.00130024	0.00150139	4	0.000750693
	spirochaetes	0	0	0	0						0	0	4	0
	tenericutes	0.0130086	0.00259383	0.00259646	0.0129961						0.00779876	0.00600862	4	0.00300431
	-Abx allo										mean	std	n	SEM
	actinobacteria	0.309564	0.0453129	0.00858516	0.0287969	0.0602496	0.106831	0.0894748	0.0878323		0.0920808	0.0938981	8	0.033198
	firmicutes	14.7906	22.5404	24.3218	20.25	24.6335	16.2124	40.4187	29.6756		24.1054	8.14035	8	2.87805
	verrucomicrobia	2.56691	2.82639	4.99943	25.2347	31.9007	14.2548	4.27093	8.83886		11.8616	11.1356	8	3.93701
	proteobacteria	0.010958	0.362504	1.33642	3.80407	0.278296	20.4135	0.19088	6.04286		4.05493	6.95073	8	2.45745
	cyanobacteria	0	0	0	0	0	0	0.00298249	0		0.000372812	0.00105447	8	0.000372812
	bacteroidetes	82.2891	74.2141	69.3252	50.6681	43.1244	49.0039	54.86	55.2582		59.8429	13.77	8	4.86845
	spirochaetes	0.005479	0.00566412	0.00286172	0	0	0	0.01193	0.00585549		0.00397379	0.00415029	8	0.00146735
	tenericutes	0.027395	0.00566412	0.00572344	0.0143984	0.00286903	0.00866201	0.15509	0.09076		0.0388202	0.0552139	8	0.0195211
	+Abx allo										mean	std	n	SEM
	actinobacteria	0	0	0	0	0	0				0	0	6	0
	firmicutes	0	3.379	0.00257261	0	0.00257925	0.461966				0.641019	1.35393	6	0.552739
	verrucomicrobia	74.649	69.1411	77.9759	63.6952	67.3416	67.0888				69.9819	5.31519	6	2.16992
	proteobacteria	25.3433	27.4799	22.0164	36.2893	32.6481	32.4466				29.3706	5.32823	6	2.17524
	cyanobacteria	0.00514271	0	0.00514522	0.0103536	0.00257925	0.00259531				0.00430268	0.00353348	6	0.00144254
	bacteroidetes	0	0	0	0	0	0				0	0	6	0
	spirochaetes	0	0	0	0	0	0				0	0	6	0
	tenericutes	0.00257136	0	0	0.00517679	0.00515849	0				0.00215111	0.00253998	6	0.00103694
Major Genera											mean	std	n	SEM
	barnesiella	39.4805	29.4958	30.6626	30.3727						32.5029	4.67812	4	2.33906
	bacteroides	14.5318	20.6292	18.1075	22.9711						19.0599	3.61347	4	1.80674
	tannerella	22.7225	16.8952	16.5486	21.69						19.4641	3.19747	4	1.59873
	lactobacillus	0.545495	0.945185	6.66518	0.445477						2.15033	3.01763	4	1.50881
	alistipes	5.44664	8.10276	9.08584	6.78454						7.35494	1.58348	4	0.791739
	lachnoclostridium	4.87623	8.88584	6.35005	7.0972						6.80233	1.66757	4	0.833786
	clostridium	4.55225	7.73183	6.27475	5.36233						5.98029	1.3633	4	0.681651
	akkermansia	1.12976	0.0577002	0.340231	0.293296						0.455246	0.466356	4	0.233178
	blautia	1.10207	1.154	0.585643	0.874353						0.929017	0.259139	4	0.129569
	oscillospira	0.69779	1.20071	1.39997	0.702803						1.00032	0.355863	4	0.177932
	candidatus phytoplasma	0.00553802	0.00549526	0.00278878	0.00276694						0.00414725	0.00158136	4	0.000790678
	halospirulina	0.00553802	0	0.00278878	0.00553388						0.00346517	0.00264834	4	0.00132417
	klebsiella	0	0.00274763	0	0.00276694						0.00137864	0.00159194	4	0.000795969
	cronobacter	0	0	0	0						0	0	4	0
											mean	std	n	SEM
	barnesiella	0	0	0	0.00259923						0.000649806	0.00129961	4	0.000649806
	bacteroides	0.00260173	0	0	0						0.000650432	0.00130086	4	0.000650432
	tannerella	0	0	0	0						0	0	4	0
	lactobacillus	0	0	0	0						0	0	4	0
	alistipes	0	0	0	0						0	0	4	0
	lachnoclostridium	0.00260173	0	0	0						0.000650432	0.00130086	4	0.000650432
	clostridium	0	0	0	0						0	0	4	0
	akkermansia	44.1253	45.5425	38.9443	40.9664						42.3946	2.9916	4	1.4958
	blautia	0	0	0	0						0	0	4	0
	oscillospira	0	0	0	0						0	0	4	0
	candidatus phytoplasma	0.0130086	0.00259383	0.00259646	0.0129961						0.00779876	0.00600862	4	0.00300431
	halospirulina	0.00780518	0.00518766	0.00259646	0.00519845						0.00519694	0.00212646	4	0.00106323
	klebsiella	46.8493	53.0153	56.5976	57.0452						53.3769	4.71061	4	2.3553
	cronobacter	0	0	0.00259646	0.00259923						0.00129892	0.00149987	4	0.000749933
											mean	std	n	SEM
	barnesiella	30.1318	36.93	38.1181	23.0749	15.9547	7.41179	15.2405	7.19347		21.7569	12.3276	8	4.35848
	bacteroides	28.71	19.326	14.9983	15.4178	17.3863	26.8609	27.3345	32.7995		22.8542	6.8524	8	2.42269
	tannerella	17.4753	7.2699	7.19151	4.16979	9.37025	12.8284	9.87205	12.6215		10.0998	4.14759	8	1.4664
	lactobacillus	2.56965	9.05976	3.23947	0.509705	0.476259	2.04423	1.89388	1.6776		2.68382	2.74174	8	0.969352
	alistipes	5.94472	10.657	8.96864	7.99689	0	0	0.00298249	0		4.19628	4.66642	8	1.64983
	lachnoclostridium	4.42429	6.2192	5.85794	3.77527	7.78368	2.57839	15.6611	7.47453		6.7218	4.03081	8	1.42511
	clostridium	4.02159	2.19768	5.68338	7.46415	10.4375	4.61974	12.7502	10.5077		7.21024	3.71058	8	1.31189
	akkermansia	2.56691	2.82639	4.99943	25.2347	31.9007	14.2548	4.27093	8.83886		11.8616	11.1356	8	3.93701
	blautia	0.315043	0.424809	0.578068	0.745839	1.57223	1.07986	2.31441	1.79178		1.10276	0.721763	8	0.255182
	oscillospira	0.339698	1.39904	0.646749	1.02805	1.25663	0.606341	2.35915	1.14182		1.09718	0.624898	8	0.220935
	candidatus phytoplasma	0	0	0	0	0.00286903	0	0	0		0.000358629	0.00101435	8	0.000358629
	halospirulina	0	0	0	0	0	0	0.00298249	0		0.000372812	0.00105447	8	0.000372812
	klebsiella	0	0	0	0.00575937	0	0.025986	0	0.011711		0.00543205	0.00933147	8	0.00329917
	cronobacter	0	0	0.0457875	0	0	0.00288734	0	0		0.00608436	0.0160743	8	0.00568312
											mean	std	n	SEM
	barnesiella	0	0	0	0	0	0				0	0	6	0
	bacteroides	0	0	0	0	0	0				0	0	6	0
	tannerella	0	0	0	0	0	0				0	0	6	0
	lactobacillus	0	0	0	0	0	0				0	0	6	0
	alistipes	0	0	0	0	0	0				0	0	6	0
	lachnoclostridium	0	0	0	0	0	0				0	0	6	0
	clostridium	0	2.07979	0.00257261	0	0	0.45937				0.423622	0.831842	6	0.339598
	akkermansia	74.649	69.1411	77.9759	63.6952	67.3416	67.0888				69.9819	5.31519	6	2.16992
	blautia	0	0	0	0	0	0				0	0	6	0
	oscillospira	0	0	0	0	0	0				0	0	6	0
	candidatus phytoplasma	0.00257136	0	0	0.00517679	0.00515849	0				0.00215111	0.00253998	6	0.00103694
	halospirulina	0.00514271	0	0.00514522	0.0103536	0.00257925	0.00259531				0.00430268	0.00353348	6	0.00144254
	klebsiella	0	0.144066	0	0	0	0.132361				0.0460711	0.071469	6	0.0291771
	cronobacter	25.2738	25.8192	21.9958	35.7949	32.6094	29.8876				28.5635	5.13621	6	2.09685

## Sheet: Table 4.
Table 4. Major Species
		-Abx syn							Mean	n	std	SEM
blautia ruminococcus gnavus		0.672869	0.555021	0.186848	0.403973				0.454678	4	0.209746	0.104873
barnesiella spp.		39.4805	29.4958	30.6626	30.3727				32.5029	4	4.67812	2.33906
alistipes massiliensis		5.44664	8.10276	9.08584	6.78454				7.35494	4	1.58348	0.791739
cronobacter turicensis		0	0	0	0				0	4	0	0
cronobacter sakazakii		0	0	0	0				0	4	0	0
akkermansia muciniphila		1.12976	0.0577002	0.340231	0.293296				0.455246	4	0.466356	0.233178
lachnoclostridium clostridium lavalense		0.0636872	0.0137382	0.0976072	0.0968429				0.0679689	4	0.0394607	0.0197304
cronobacter muytjensii		0	0	0	0				0	4	0	0
bacteroides acidifaciens		14.5318	20.6127	18.102	22.9656				19.053	4	3.60959	1.80479
pantoea agglomerans		0	0	0	0				0	4	0	0
tannerella spp.		22.7225	16.8952	16.5486	21.69				19.4641	4	3.19747	1.59873
klebsiella oxytoca		0	0.00274763	0	0.00276694				0.00137864	4	0.00159194	0.000795969
		+Abx syn							Mean	n	std	SEM
blautia ruminococcus gnavus		0	0	0	0				0	4	0	0
barnesiella spp.		0	0	0	0.00259923				0.000649806	4	0.00129961	0.000649806
alistipes massiliensis		0	0	0	0				0	4	0	0
cronobacter turicensis		0	0	0	0.00259923				0.000649806	4	0.00129961	0.000649806
cronobacter sakazakii		0	0	0.00259646	0				0.000649115	4	0.00129823	0.000649115
akkermansia muciniphila		44.1253	45.5425	38.9443	40.9664				42.3946	4	2.9916	1.4958
lachnoclostridium clostridium lavalense		0	0	0	0				0	4	0	0
cronobacter muytjensii		0	0	0	0				0	4	0	0
bacteroides acidifaciens		0.00260173	0	0	0				0.000650432	4	0.00130086	0.000650432
pantoea agglomerans		8.29951	1.4318	3.87911	1.50495				3.77884	4	3.22106	1.61053
tannerella spp.		0	0	0	0				0	4	0	0
klebsiella oxytoca		46.8493	53.0153	56.5976	57.0452				53.3769	4	4.71061	2.3553
		-Abx allo							Mean	n	std	SEM
blautia ruminococcus gnavus		0.123054	0.290848	0.938172	0.282959	0.247547	0.225436		0.351336	6	0.29375	0.119923
barnesiella spp.		38.1181	23.0749	15.9547	7.41179	15.2405	7.19347		17.8323	6	11.5846	4.72939
alistipes massiliensis		8.96864	7.99689	0	0	0.00298249	0		2.82808	6	4.39086	1.79256
cronobacter turicensis		0.00286172	0	0	0.00288734	0	0		0.000958176	6	0.00148442	0.000606013
cronobacter sakazakii		0	0	0	0	0	0		0	6	0	0
akkermansia muciniphila		4.99943	25.2347	31.9007	14.2548	4.27093	8.83886		14.9166	6	11.3488	4.63315
lachnoclostridium clostridium lavalense		0.0314789	0.0259172	3.94778	0.384016	1.78353	1.15646		1.22153	6	1.50331	0.613723
cronobacter muytjensii		0.0429258	0	0	0	0	0		0.0071543	6	0.0175244	0.0071543
bacteroides acidifaciens		14.9926	15.4178	17.3548	26.8291	27.2719	32.7468		22.4355	6	7.47632	3.05219
pantoea agglomerans		0.240385	3.53338	0.0401664	17.2172	0	3.79436		4.13758	6	6.64312	2.71204
tannerella spp.		7.19151	4.16979	9.37025	12.8284	9.87205	12.6215		9.34225	6	3.30359	1.34868
klebsiella oxytoca		0	0.00575937	0	0.025986	0	0.011711		0.00724273	6	0.0103039	0.00420653
		+Abx allo							Mean	n	std	SEM
blautia ruminococcus gnavus		0	0	0	0	0	0		0	6	0	0
barnesiella spp.		0	0	0	0	0	0		0	6	0	0
alistipes massiliensis		0	0	0	0	0	0		0	6	0	0
cronobacter turicensis		14.3019	14.7523	8.57709	20.9116	19.1819	17.9829		15.9513	6	4.42054	1.80468
cronobacter sakazakii		9.37002	9.32237	4.31427	13.4493	12.1044	11.0405		9.93347	6	3.18012	1.29828
akkermansia muciniphila		74.649	69.1411	77.9759	63.6952	67.3416	67.0888		69.9819	6	5.31519	2.16992
lachnoclostridium clostridium lavalense		0	0	0	0	0	0		0	6	0	0
cronobacter muytjensii		1.60195	1.74451	9.10447	1.43397	1.32315	0.864239		2.67872	6	3.16233	1.29102
bacteroides acidifaciens		0	0	0	0	0	0		0	6	0	0
pantoea agglomerans		0	0	0	0	0	0.00778594		0.00129766	6	0.0031786	0.00129766
tannerella spp.		0	0	0	0	0	0		0	6	0	0
klebsiella oxytoca		0	0	0	0	0	0.00259531		0.000432552	6	0.00105953	0.000432552

## Sheet: suppl table 1.
Suppl Table 1.
	Major phyla
		Untreated syn				mean	std	n	SEM		Aspartame- treated syn					mean	std	n	SEM
	bacteroidetes	57.6625	43.0387	36.3748		45.692	19.3498	3	11.1716		82.1897	75.2081	74.4771	81.8544		78.4323	33.1576	4	16.5788
	firmicutes	40.2046	27.3923	29.8921		32.4963	16.4328	3	0.740058		16.5504	24.6188	25.0962	17.6946		20.99	11.3465	4	1.18749
	verrucomicrobia	0.998449	28.257	31.9803		20.4119	15.0123	3	0.774279		1.12976	0.0577002	0.340231	0.293296		0.455246	0.125522	4	11.2902
	actinobacteria	0.598525	1.29023	1.69406		1.19427	0.554037	3	4.03044		0.0553802	0.0659431	0.0697194	0.127279		0.0795805	0.0343742	4	21.5746
	Major Genera
		Untreated syn				mean	std	n	SEM		Aspartame- treated syn					mean	std	n	SEM
	barnesiella	51.7289	27.2968	22.8838		33.9698	15.5373	3	8.97046		39.4805	29.4958	30.6626	30.3727		32.5029	4.67812	4	2.33906
	akkermansia	0.998449	28.257	31.9803		20.4119	16.9153	3	9.76606		1.12976	0.0577002	0.340231	0.293296		0.455246	0.466356	4	0.233178
	lactobacillus	28.1225	3.95254	6.46595		12.847	13.2886	3	7.67215		0.545495	0.945185	6.66518	0.445477		2.15033	3.01763	4	1.50881
	allobaculum	0.655657	19.1162	15.1823		11.6514	9.7236	3	5.61392		0.0166141	0	0	0		0.00415351	0.00830703	4	0.00415351
	bacteroides	1.01205	13.0496	6.46316		6.84162	6.02771	3	3.4801		14.5318	20.6292	18.1075	22.9711		19.0599	3.61347	4	1.80674
	alistipes	1.76293	1.62302	6.30102		3.22899	2.66137	3	1.53654		5.44664	8.10276	9.08584	6.78454		7.35494	1.58348	4	0.791739
	lachnoclostridium	4.41004	0.458265	2.3538		2.40737	1.97643	3	1.14109		4.87623	8.88584	6.35005	7.0972		6.80233	1.66757	4	0.833786
	clostridium	3.10417	1.10202	2.23639		2.14753	1.00403	3	0.579677		4.55225	7.73183	6.27475	5.36233		5.98029	1.3633	4	0.681651
	tannerella	3.15858	1.06929	0.72403		1.65063	1.31728	3	0.760534		22.7225	16.8952	16.5486	21.69		19.4641	3.19747	4	1.59873
	oscillospira	0.176837	0.106383	0.257184		0.180135	0.0754548	3	0.0435638		0.69779	1.20071	1.39997	0.702803		1.00032	0.355863	4	0.177932

## Sheet: Suppl table 2.
Suppl Table 2.
Major Species	Untreated syn				mean	n	std	SEM		Aspartame- treated syn					mean	n	std	SEM
blautia ruminococcus gnavus	0.155073	0.00818331	0.134183		0.0991463	3	0.0794657	0.0458795		0.672869	0.555021	0.186848	0.403973		0.454678	4	0.209746	0.104873
alistipes massiliensis	1.76293	1.62302	6.30102		3.22899	3	2.66137	1.53654		5.44664	8.10276	9.08584	6.78454		7.35494	4	1.58348	0.791739
roseburia faecis	0.00272057	0	0.0223639		0.00836148	3	0.0122025	0.0070451		0.116298	0.052205	0.0111551	0.0110678		0.0476816	4	0.0496772	0.0248386
intestinimonas butyriciproducens	0.0108823	0	0.00559097		0.00549108	3	0.00544183	0.00314184		0	0.0494573	0.00278878	0.00830082		0.0151367	4	0.0231389	0.0115695
clostridium sp.	1.05286	0.529187	1.61299		1.06501	3	0.542005	0.312927		2.913	5.60791	4.39233	3.88478		4.19951	4	1.12175	0.560873
akkermansia muciniphila	0.998449	28.257	31.9803		20.4119	3	16.9153	9.76606		1.12976	0.0577002	0.340231	0.293296		0.455246	4	0.466356	0.233178
blautia sp.	0.0979405	0.00272777	0.0251593		0.0419425	3	0.0497757	0.028738		0.329512	0.0412145	0.0808746	0.0359702		0.121893	4	0.139857	0.0699285
allobaculum sp	0.647496	19.1135	15.1571		11.6394	3	9.7226	5.61335		0	0	0	0		0	4	0	0
lachnoclostridium clostridium hathewayi	0.122426	0.0327332	0.547915		0.234358	3	0.275226	0.158902		0.816858	1.8519	1.10993	2.07521		1.46347	4	0.596712	0.298356
lachnoclostridium clostridium saccharolyticum	0.0108823	0.0300055	0.69328		0.244722	3	0.38858	0.224347		0.146757	6.06402	4.27241	3.85712		3.58508	4	2.48419	1.2421
erysipelatoclostridium clostridium cocleatum	0.473379	0.188216	0.0642961		0.241964	3	0.209771	0.121111		0	0.00549526	0.025099	0.0138347		0.0111072	4	0.0109251	0.00546255
clostridium spp.	0.753598	0.526459	0.561892		0.613983	3	0.122201	0.0705528		1.00238	2.01127	1.73183	1.39454		1.535	4	0.435501	0.21775
citrobacter spp.	0.492423	0.0136388	0.0335458		0.179869	3	0.270863	0.156383		0.0359971	0.0137382	0.00278878	0.0110678		0.015898	4	0.0141871	0.00709356
oscillospira spp.	0.176837	0.106383	0.257184		0.180135	3	0.0754548	0.0435638		0.69779	1.20071	1.39997	0.702803		1.00032	4	0.355863	0.177932
bacteroides acidifaciens	1.01205	13.0496	6.46316		6.84162	3	6.02771	3.4801		14.5318	20.6127	18.102	22.9656		19.053	4	3.60959	1.80479
tannerella spp.	3.15858	1.06929	0.72403		1.65063	3	1.31728	0.760534		22.7225	16.8952	16.5486	21.69		19.4641	4	3.19747	1.59873
lactobacillus johnsonii	27.2574	3.86252	6.25909		12.4597	3	12.8711	7.43114		0.492884	0.881989	6.32495	0.340334		2.01004	4	2.88563	1.44282

## Sheet: Suppl Table 3.
Suppl Table 3.
Major Phyla
	Untreated Allo					mean	std	n	SEM		Aspartame- Treated Allo									mean	std	n	SEM
bacteroidetes	63.3124	66.3781	49.3534	32.7524		52.9491	15.3685	4	7.68425		82.2891	74.2141	69.3252	50.6681	43.1244	49.0039	54.86	55.2582		59.8429	13.77	8	4.86845
firmicutes	30.4251	32.9901	50.4011	52.6459		41.6155	11.525	4	1.17825		14.7906	22.5404	24.3218	20.25	24.6335	16.2124	40.4187	29.6756		24.1054	8.14035	8	2.80394
verrucomicrobia	6.09281	0.495422	0.162713	14.0584		5.20234	6.50066	4	1.56885		2.56691	2.82639	4.99943	25.2347	31.9007	14.2548	4.27093	8.83886		11.8616	11.1356	8	2.39736
proteobacteria	0.0751168	0.0389657	0.00856384	0.341946		0.116148	0.15297	4	10.2272		0.010958	0.362504	1.33642	3.80407	0.278296	20.4135	0.19088	6.04286		4.05493	6.95073	8	3.03441
	Untreated Allo					mean	std	n	SEM		Aspartame- Treated Allo									mean	std	n	SEM
barnesiella	24.3991	33.2851	23.2223	24.041		26.2369	4.72456	4	2.36228		30.1318	36.93	38.1181	23.0749	15.9547	7.41179	15.2405	7.19347		21.7569	12.3276	8	4.35848
lactobacillus	16.3282	14.5175	1.99538	29.3826		15.5559	11.2062	4	5.60312		2.56965	9.05976	3.23947	0.509705	0.476259	2.04423	1.89388	1.6776		2.68382	2.74174	8	0.969352
bacteroides	16.1334	17.2479	13.6707	3.50495		12.6393	6.27026	4	3.13513		28.71	19.326	14.9983	15.4178	17.3863	26.8609	27.3345	32.7995		22.8542	6.8524	8	2.42269
tannerella	11.4205	9.20426	7.97008	1.70146		7.57409	4.16722	4	2.08361		17.4753	7.2699	7.19151	4.16979	9.37025	12.8284	9.87205	12.6215		10.0998	4.14759	8	1.4664
lachnoclostridium	5.32773	8.60586	11.1987	3.47462		7.15172	3.43221	4	1.71611		4.42429	6.2192	5.85794	3.77527	7.78368	2.57839	15.6611	7.47453		6.7218	4.03081	8	1.42511
alistipes	11.3538	6.64088	4.37612	2.34674		6.17938	3.86989	4	1.93494		5.94472	10.657	8.96864	7.99689	0	0	0.00298249	0		4.19628	4.66642	8	1.64983
akkermansia	6.09281	0.495422	0.162713	14.0584		5.20234	6.50066	4	3.25033		2.56691	2.82639	4.99943	25.2347	31.9007	14.2548	4.27093	8.83886		11.8616	11.1356	8	3.93701
clostridium	3.65012	3.45682	9.1262	1.9138		4.53673	3.15676	4	1.57838		4.02159	2.19768	5.68338	7.46415	10.4375	4.61974	12.7502	10.5077		7.21024	3.71058	8	1.31189
robinsoniella	0.970955	0.164213	16.003	0.129609		4.31694	7.80038	4	3.90019		0.186286	0.0679694	4.77049	3.22813	0.154928	0.360917	0.0745623	0.316196		1.14493	1.81228	8	0.640738
eubacterium	0.575896	0.509338	3.69387	0.273006		1.26303	1.62577	4	0.812883		0.627346	0.705183	1.45375	1.08564	0.65127	2.42536	0.996153	1.83277		1.22218	0.642637	8	0.227206
lactococcus	0	0.00278327	0	15.4841		3.87172	7.74159	4	3.87079		0	0	0	0.00575937	0	0	0	0.00292774		0.00108589	0.00214838	8	0.000759568
dorea	0.183619	1.92602	2.06103	0.0386068		1.05232	1.08982	4	0.544909		0.0958825	0.167091	0.0600962	0.123827	0.372974	0.0866201	1.0051	0.222508		0.266762	0.314667	8	0.111252

## Sheet: Suppl table 4
Suppl Table 4
Major Species
	Untreated Allo					mean	n	std	SEM			Aspartame- Treated Allo								mean	n	std	SEM
lactobacillus salivarius	0	0	0	0.970686		0.242672	4	0.485343	0.242672		0	0	0	0	0	0	0	0		0	8	0	0
cronobacter turicensis	0	0	0	0		0	4	0	0		0	0	0.00286172	0	0	0.00288734	0	0		0.000718632	8	0.00133067	0.000470461
akkermansia muciniphila	6.09281	0.495422	0.162713	14.0584		5.20234	4	6.50066	3.25033		2.56691	2.82639	4.99943	25.2347	31.9007	14.2548	4.27093	8.83886		11.8616	8	11.1356	3.93701
clostridium fusiformis	0.306032	0.192045	0.0799292	0.0193034		0.149327	4	0.126627	0.0633136		0.010958	0.00566412	0.0171703	0.00575937	0.131975	0.00288734	0.1193	0.0204942		0.0392761	8	0.0537422	0.0190007
lactobacillus intestinalis	0	0	0	0.0965171		0.0241293	4	0.0482586	0.0241293		0	0	0	0	0	0	0	0		0	8	0	0
bacteroides xylanolyticus	0	0.0083498	0.0428192	0		0.0127923	4	0.0204013	0.0102006		0	0	0.00572344	0	0	0	0.00894748	0		0.00183387	8	0.00350328	0.0012386
enterococcus villorum	0.00556421	0.11968	0	0.0137882		0.0347582	4	0.0568974	0.0284487		0	0.198244	0.174565	0.339803	0.0344283	0.308945	0.337022	0.503572		0.237072	8	0.168783	0.0596738
pseudobutyrivibrio spp.	0	0.00278327	0.00570923	0.00275763		0.00281253	4	0.00233131	0.00116566		0	0	0.00286172	0.0287969	0.00860709	0.38979	0.489129	0.430378		0.168695	8	0.223497	0.079018
staphylococcus sciuri	0.0333853	0.0361825	0	0		0.0173919	4	0.0201149	0.0100575		0	0.00283206	0.0143086	0.00287969	0.126237	0.179015	0.1193	0.380607		0.103147	8	0.132116	0.04671
clostridium sulfatireducens	0.108502	0.186479	0.625161	0.00275763		0.230725	4	0.273523	0.136762		0.473934	0.0538091	0.051511	0.578817	3.73834	1.98649	4.3604	3.72702		1.87129	8	1.82743	0.646094
bacteroides acidifaciens	16.1334	17.2396	13.6279	3.3064		12.5768	4	6.36229	3.18114		28.7072	19.3231	14.9926	15.4178	17.3548	26.8291	27.2719	32.7468		22.8304	8	6.8374	2.41739
lactobacillus johnsonii	15.7245	13.9692	1.84123	26.1975		14.4331	4	9.98064	4.99032		2.46555	8.75956	3.07349	0.492426	0.44183	1.91142	1.71195	1.49022		2.54331	8	2.66594	0.942552
