# Supplementary material for: Antibiotic administration exacerbates acute graft vs. host disease-induced bone marrow and spleen damage in lymphopenic mice
Source: PLoS One. 2021 Aug 6;16(8):e0254845. doi: 10.1371/journal.pone.0254845 (PMC8346256; doi:10.1371/journal.pone.0254845)
Supplement: S2 Data — (XLSX) [file pone.0254845.s006.xlsx]

## Sheet: Figure 1
Figure 1.
White blood cells 103/ul						lymphocytes 103/ul					granulocytes 103/ul					platelets 105/ul
	-Abx syn	+Abx syn	-Abx allo	+Abx allo		-Abx syn	+Abx syn	-Abx allo	+Abx allo		-Abx syn	+Abx syn	-Abx allo	+Abx allo		-Abx syn	+Abx syn	-Abx allo	+Abx allo
	1.4	0.3	0.5	2.5		0.4	0.2	0.2	1		0.8	0	0.2	1.4		508	15	18	55
	1.2	2.3	2.6	2.9		0.4	0.8	0.8	0.8		0.6	1.2	1.6	2		460	79	30	12
	1	3.6	2.3	1.5		0.3	1.6	0.9	0.7		0.5	1.4	1.1	0.7		123	31	21	111
	2	0.6	1	1.4		0.7	0.3	0.3	0.4		1	0.2	0.6	0.9		48	317	9	26
			2.1	0.3				0.7					1.1					440	28
			1.3	1.1				0.4	0.4				0.8	0.6				44	43
			0.9					0.2					0.5					322
			1.7					0.6					0.9					421
mean	1.4	1.7	1.55	1.61667		0.45	0.725	0.5125	0.66		0.725	0.7	0.85	1.12		284.75	110.5	163.125	45.8333
std	0.432049	1.54272	0.744504	0.947453		0.173205	0.639661	0.274838	0.260768		0.221736	0.702377	0.430946	0.580517		232.928	140.327	194.69	35.199
n	4	4	8	6		4	4	8	5		4	4	8	5		4	4	8	6
SEM	0.216025	0.771362	0.263222	0.386796		0.0866025	0.319831	0.0971698	0.116619		0.110868	0.351188	0.152362	0.259615		116.464	70.1635	68.8332	14.3699
	Hematocrit %					hemoglobin g/dl					red blood cells 106/ul					monocytes 102/ul
	-Abx syn	+Abx syn	-Abx allo	+Abx allo		-Abx syn	+Abx syn	-Abx allo	+Abx allo		-Abx syn	+Abx syn	-Abx allo	+Abx allo		-Abx syn	+Abx syn	-Abx allo	+Abx allo
	27.9	22	31.5	10.6		9.1	7	10.5	3.7		6.87	4.95	7.03	2.28		2	0.1	1	1
	34.5	42.8	16.8	5.1		11.1	13.5	5.8	2		7.95	9.57	3.74	1.3		2	0.3	2	1
	32.8	40	29.1	29.2		10.6	12	9.7	10.1		7.73	8.81	6.51	6.72		2	0.6	3	1
	35.3	35.3	7.7	20.1		11	11.4	2.9	7.1		8.19	7.77	2.03	4.75		3	0.1	1	1
			36.3	2.5				11.7	1				8.01	0.55				3
			16.2	9				5.4	3.3				3.29	2.07				1	1
			23					7.8					5.04					2
			34.7					11.1					7.42					2
mean	32.625	35.025	24.4125	12.75		10.45	10.975	8.1125	4.53333		7.685	7.775	5.38375	2.945		2.25	0.275	1.875	1
std	3.31801	9.21823	10.1844	10.0687		0.925563	2.7933	3.16202	3.42617		0.574891	2.0227	2.18676	2.3306		0.5	0.236291	0.834523	0
n	4	4	8	6		4	4	8	6		4	4	8	6		4	4	8	5
SEM	1.659	4.60912	3.60072	4.11054		0.462781	1.39665	1.11794	1.39873		0.287446	1.01135	0.773138	0.951465		0.25	0.118145	0.295048	0

## Sheet: Figure 2
Figure 2:
	BM cell counts
	-Abx syn	+Abx syn	-Abx allo	+Abx allo
	15600000	14000000	16000000	579840
	28050000	8200000	366000	96000
	37350000	11200000	114000	946200
	31950000		10360000	462000
			7650000	150000
			10200000	276000
			11550000
mean	28237500	1.11333e+07	8.03429e+06	418340
std	9.24774e+06	2.90057e+06	5.88208e+06	317110
n	4	3	7	6
SEM	4.62387e+06	1.67465e+06	2.22322e+06	129460
	conventional T cells
	-Abx syn	+Abx syn	-Abx allo	+Abx allo
	326352	450380	604240	59172.7
	1286373	124066	310214	11785.9
	820580	202272	98753	100572
	952749		1138707	37999.5
			473302	13288.5
			576262	28353.5
			1173961
mean	846513	258906	625063	41861.9
std	398331	170369	401476	33659.7
n	4	3	7	6
SEM	199166	98362.9	151744	13741.5
	T reg counts
	-Abx syn	+Abx syn	-Abx allo	+Abx allo
	5928	4620	32760	1710.53
	29172	2214	12081.5	406.08
	23530.5	3808	1547	3510.4
	21726		82194.6	254.1
			29548	46.5
			37452.8	74.52
			63799.7
mean	20089.1	3547.33	37054.8	1000.36
std	9959.23	1224	28024.7	1377.08
n	4	3	7	6
SEM	4979.61	706.675	10592.4	562.191
	myeloid cell counts
	-Abx syn	+Abx syn	-Abx allo	+Abx allo
	10888800	6426000	178011	377650
	18092250	2361600	11712	118625
	21401550	3393600	259259	202300
	18307350		90552	1735219
			24900	372910
			37260	705645
				1495827
mean	1.71725e+07	4060400	100282	715454
std	4.4536e+06	2.11265e+06	98902.9	645494
n	4	3	6	7
SEM	2.2268e+06	1.21974e+06	40376.9	243974
	NK cell counts
	-Abx syn	+Abx syn	-Abx allo	+Abx allo
	41652	7560	1046.5	179.75
	19915.5	9430	401.5	199.68
	45193.5	10864	2091	510.948
	23004		20668.8	877.8
			400.5	807
			5107.2	1473.84
			22461.3
mean	32441.2	9284.67	7453.83	674.836
std	12824.6	1656.79	9786.6	488.838
n	4	3	7	6
SEM	6412.32	956.547	3698.99	199.567

## Sheet: Figure 3
	Figure 3.
		BM histopathological scores
		-Abx syn	+Abx syn	-Abx allo	+Abx allo
		0	0	0	3
		0	0	3	3
		0	0	2	2
		0	0	0	3
				1	3
				0	2
mean	mean	0	0	1	2.66667
std	std	0	0	1.26491	0.516398
n	n	4	4	6	6
SEM	SEM	0	0	0.516398	0.210819
		spleen histopathological scores
		-Abx syn	+Abx syn	-Abx allo	+Abx allo
		4	4	7	12
		5	3	6	11
		5	2	9	8
		7	3	11
	mean	5.25	3	8.25	10.3333
	std	1.25831	0.816497	2.21736	2.08167
	n	4	4	4	3
	SEM	0.629153	0.408248	1.10868	1.20185

## Sheet: Figure 4
Figure 4.
		splenocyte counts
		-Abx syn	+Abx syn	-Abx allo	+Abx allo
		13500000	5120000	3700000	1065000
		10750000	5440000	2275000	1500000
		6450000	7720000	3650000	1540800
		10000000		850000	480000
				24033500	200000
				4450000	420000
				8512000
				23895000
	mean	10175000	6.09333e+06	8.92069e+06	867633
	std	2.90359e+06	1.41779e+06	9.54028e+06	581096
	n	4	3	8	6
	SEM	1.45179e+06	818562	3.373e+06	237232
		conventional T cells
		-Abx syn	+Abx syn	-Abx allo	+Abx allo
		1012500	498330	604240	286166
		1217545	438573	310214	86115
		866300	1044670	98753	293985
		847600		1138707	39148.8
				473302	16670
				576262	34591.2
				1173961
	mean	985986	660524	625063	126113
	std	171073	334019	401476	129085
	n	4	3	7	6
	SEM	85536.6	192846	151744	52698.6
		T reg counts
		18900	9062.4	32760	25879.5
		18705	13491.2	12081.5	1335
		17350.5	20689.6	1547	26501.8
		21400		82194.6	2419.2
				29548	1010
				37452.8	940.8
				63799.7
	mean	19088.9	14414.4	37054.8	9681.04
	std	1687.83	5868.32	28024.7	12800.8
	n	4	3	7	6
	SEM	843.914	3388.08	10592.4	5225.88
		myeloid cell counts
		2038500	762880	377650	92761.5
		1892000	788800	118625	39450
		1915650	1914560	202300	113249
		1900000		1735219	5712
				372910	5200
				705645	9366
				1495827
	mean	1.93654e+06	1.15541e+06	715454	44289.7
	std	68680.9	657568	645494	47674.3
	n	4	3	7	6
	SEM	34340.5	379647	243974	19463
		NK cell counts
		42120	9318.4	1046.5	905.25
		10105	57120	401.5	2370
		13222.5	21384.4	2091	662.544
		22200		20668.8	1396.8
				400.5	404
				5107.2	756
				22461.3
	mean	21911.9	29274.3	7453.83	1082.43
	std	14414.8	24858.3	9786.6	711.503
	n	4	3	7	6
	SEM	7207.4	14352	3698.99	290.47

## Sheet: Figure 5
Figure 5. Histopathological scores
		-Abx syn							mean	std	n	SEM
	Liver	3	3	3	3				3	0	4	0									2	2	2	3	2
	Lung	4	4	3	4				3.75	0.5	4	0.25									5	2	3	2	2
	Skin (face)	2	2	1	3				2	0.816497	4	0.408248									4	5	6	5	5
	Colon	7	2	10	10				7.25	3.77492	4	1.88746									4	2	0	0	2
		+Abx syn							mean	std	n	SEM
	Liver	4		6	0				3.33333	3.05505	3	1.76383
	Lung	1	0		1				0.666667	0.57735	3	0.333333
	Skin (face)	4	3	4	0				2.75	1.89297	4	0.946485
	Colon	2	0	0	0				0.5	1	4	0.5
		-Abx allo							mean	std	n	SEM
	Liver	2	3	4	5	4	7		4.16667	1.7224	6	0.703167
	Lung	2	4	5		2	4		3.4	1.34164	5	0.6
	Skin (face)	0	6	5	4	3	4		3.66667	2.06559	6	0.843274
	Colon	0	0	2	0	2	8		2	3.09839	6	1.26491
		+Abx allo							mean	std	n	SEM
	Liver	2	2	2	3	2			2.2	0.447214	5	0.2
	Lung	5	2	3	2	2			2.8	1.30384	5	0.583095
	Skin (face)	4	5	6	5	5			5	0.707107	5	0.316228
	Colon	4	2	0	0	2			1.6	1.67332	5	0.748331

## Sheet: Figure 6A
Figure 6A.
	Fecal Bacteria load
	-Abx syn	+Abx syn	-Abx allo	+Abx allo
	9.90128e+08	4790524965	3.60206e+08	3.05442e+07
	1633192695	8551863468	2.44692e+08	1.51302e+08
	3279520621	3185014837	2.67644e+08	5.36329e+07
	2816287032	8.90125e+07	229438143	1.43742e+08
			1.70249e+08	212036513
			1001521422	1.23375e+08
			4.81502e+08
			4.06051e+08
mean	2.17978e+09	4.1541e+09	3.95163e+08	1.19106e+08
std	1.05334e+09	3.52181e+09	2.65497e+08	6.69743e+07
n	4	4	8	6
SEM	5.26672e+08	1.7609e+09	9.38672e+07	2.73421e+07
