# Supplementary material for: Antibiotic administration exacerbates acute graft vs. host disease-induced bone marrow and spleen damage in lymphopenic mice
Source: PLoS One. 2021 Aug 6;16(8):e0254845. doi: 10.1371/journal.pone.0254845 (PMC8346256; doi:10.1371/journal.pone.0254845)
Supplement: S4 Data — (TXT) [file pone.0254845.s008.txt]

Beta Diversity- Weighted Unifrac


Eigvals	22
4.471061340571876	0.3919497164256594	0.1574205126250172	0.06762491032772938	0.04216463267503794	0.02223315627087049	0.015319832350250306	0.008538830504487699	0.005921172506791236	0.0028984260042923954	0.0010684455041868463	0.0007300845567826675	5.2003535257298414e-05	1.5729462633176063e-05	0.0	0.0	0.0	0.0	0.0	0.0	0.0	0.0

Proportion explained	22
0.8619746251587941	0.07556387268305521	0.030349055185384353	0.013037386940364774	0.008128907361484632	0.004286323779272784	0.0029535060563301366	0.0016461986680010165	0.0011415411382812996	0.0005587867126602388	0.0002059853003171407	0.00014075279094392183	1.0025746550059286e-05	3.0324785603247824e-06	0.0	0.0	0.0	0.0	0.0	0.0	0.0	0.0

Species	0	0

Site	22	22
F1	-0.5416923222624341	-0.0047928198202328905	0.08665125407703117	0.018167269343853862	0.033567294593535996	-0.0050146417231506455	-0.03166198596324016	0.028476263083929393	0.04384110748900721	-0.016128983797075506	0.004966313343265348	0.005230178284087449	0.00010950864599162146	0.0002099855860606131	0.0	0.0	0.0	0.0	0.0	0.0	0.0	0.0
F2	-0.4995254056167772	-0.00016742777588630282	0.06159324449411134	0.03660374403982418	-0.07833014736768279	-0.0729657219324781	0.008120876513177312	0.03385032352822889	-0.009902970635542718	-0.005662297384580157	0.003561008683907996	-0.00047017528912696307	-9.780173099239562e-05	-0.00019350363826531965	0.0	0.0	0.0	0.0	0.0	0.0	0.0	0.0
F3	-0.4598672299929885	0.0003506232794520044	-0.005205640513570399	-0.004060171327308146	-0.0683733556200221	-0.03180320142762744	-0.05073272229691461	-0.04550828122791793	-0.012933536321883543	-0.008975872867153354	0.0001853623017267676	-0.004485807457784104	3.431029688504806e-05	0.000137732298159517	0.0	0.0	0.0	0.0	0.0	0.0	0.0	0.0
F4	-0.11236115257950642	0.0012111109879413859	0.02492309102930411	-0.07558337442052061	-0.07217739179789923	0.031551920825134964	-0.03915769772335011	-0.02098528723939711	0.016358711853937703	0.013866113807025657	-0.00015085654875782504	0.001244832973904217	0.00015940133798484854	-4.793187247168872e-05	0.0	0.0	0.0	0.0	0.0	0.0	0.0	0.0
F5	-0.04362160074042629	-0.0882125631002294	-0.08944261458926626	-0.15304724071017892	0.0582517566598011	-0.04135958118899199	0.009156181565769708	-0.011369475649807226	0.00049808847625927	-0.0018212450614046103	0.0005373938713287925	0.0005046736349577049	3.240292882246569e-05	1.947639241880089e-06	0.0	0.0	0.0	0.0	0.0	0.0	0.0	0.0
F6	-0.07054897091758942	0.1082481426382565	-0.11614216969379547	0.14674322349359528	0.05075909960906075	-0.01935123532947944	-0.011545438770040745	-0.013245808408547204	0.003143475708365058	0.00031966448085743806	-0.0005574964129361141	0.00047541560077364153	4.207029837157676e-05	-2.2649913021985442e-05	0.0	0.0	0.0	0.0	0.0	0.0	0.0	0.0
F7	-0.4015401522147702	-0.006074727332296367	-0.24481943117728525	-0.035207044901798525	-0.007095906044876654	-0.016228804026355133	0.00598865340379076	0.028690646864585372	0.01796972793043846	0.017883110750386927	-0.005091414218798512	-0.0032602814284192027	-6.284498921957876e-06	-7.756692352281948e-05	0.0	0.0	0.0	0.0	0.0	0.0	0.0	0.0
F8	-0.2945457259555037	0.012802264093728215	-0.191446770863485	0.03489951027914132	-0.028143206324525452	0.06919529596805843	0.009014511902386585	-0.003968283066096878	-0.018066412329582084	-0.01967626377247015	0.005083160056862091	0.007132708396248759	-0.00022262892957551197	7.017086713329414e-05	0.0	0.0	0.0	0.0	0.0	0.0	0.0	0.0
G1	0.4778337911265829	-0.18801637787348857	0.01899662552444043	-0.0021151799652322795	-0.018939300040310945	0.01783252508413031	0.0005847952028283095	0.011352209441938708	0.00023080156135710255	-0.010509319498184165	-0.004540043331329942	-0.00013593165230022983	0.0015441557890175817	0.0020992348041998198	0.0	0.0	0.0	0.0	0.0	0.0	0.0	0.0
G2	0.4592483620418319	-0.17370932398415573	0.01684499248845437	0.008901188733784501	-0.013284279167089337	0.001863826010232427	0.004128677215127213	0.013694224819394233	-0.018792967996237392	0.018934156254595796	0.007961484553498635	0.009591678499771421	0.0005760505227504411	0.00027713474824831385	0.0	0.0	0.0	0.0	0.0	0.0	0.0	0.0
G3	0.4750763007603831	-0.210728333617497	0.023030937917294058	-0.023021587168591345	-0.034831362533658074	0.029239532581208275	0.0022375441234682813	0.01906146338005691	-7.047464857952063e-05	-0.017112129632300667	-0.006730103458072629	-0.0028642267700461637	-0.0017863867499949768	-0.0016345205440361115	0.0	0.0	0.0	0.0	0.0	0.0	0.0	0.0
G4	0.4843474878332746	-0.09656736462311642	0.007367093358155079	0.05092076996709047	0.030757390168615634	-0.01891582770569853	-0.00028495268208887073	-0.013615408801934702	0.005674368748750651	0.0006629551915897303	-0.009338902110927859	-0.006616912274029768	-0.0038023119550719803	0.001161426413366269	0.0	0.0	0.0	0.0	0.0	0.0	0.0	0.0
G5	0.48375405680649447	-0.11744801067524206	0.006848858316602575	0.051095460314448775	0.02574226218138091	-0.014339147090566657	-0.0032855160105741714	-0.014301386534156354	0.005696954304213728	0.00014931405494665758	-0.006052070130425151	-0.0019513996664950756	0.004146828269800444	-0.001982146431785146	0.0	0.0	0.0	0.0	0.0	0.0	0.0	0.0
G6	0.4693944505276198	-0.1369570832655475	0.007873292096500287	0.0355413741969832	0.013398154988151606	-0.007434741380147336	-0.0036149065770803646	-0.01045432521014214	0.006747773984388082	0.013176794001859927	0.017512704278301316	-0.001383320451730459	-0.0007969679125567506	0.00011817262061163116	0.0	0.0	0.0	0.0	0.0	0.0	0.0	0.0
H1	-0.5676557125654286	-0.008928472515757364	0.06738606296696602	-0.02532313459080092	0.09771557401439643	0.01904961180729163	-0.04371251006929921	0.02316135953495393	-0.04266747936426392	0.003011187750251805	-0.0022939344406626735	-0.004688200150100897	0.00018182337779409937	-1.4927017151151364e-05	0.0	0.0	0.0	0.0	0.0	0.0	0.0	0.0
H2	-0.5614762275362583	-0.007887615997306162	0.05587144564891885	-0.006616707949633856	0.008555586708557987	0.03741968586823264	0.06349975612512711	-0.01086402918634308	0.008598229129762176	-0.0031735375928712353	0.007338174063818739	-0.01493574632758367	0.0007656273223881282	3.822036611763905e-05	0.0	0.0	0.0	0.0	0.0	0.0	0.0	0.0
H3	-0.5479666066660113	-0.006091586214346005	0.07363826861096413	0.026833813055988406	-0.033738355391182834	-0.019249382474375576	0.053967368397985264	-0.008199700304069815	-0.01411657921949564	0.010583299039329168	-0.009542958647234385	0.006006122428335276	-0.00016320822848662694	9.394994248029067e-05	0.0	0.0	0.0	0.0	0.0	0.0	0.0	0.0
H4	-0.5715633010602227	-0.007659894497981503	0.10336269551269073	0.0045208354553520165	0.041738379843006004	0.03861879387391915	0.00822622574842105	-0.02061337686703592	0.013567507391236687	0.010624642307149683	-0.0036658207008808483	0.009141034254653237	-0.0007836949546898916	-0.00021333524405728956	0.0	0.0	0.0	0.0	0.0	0.0	0.0	0.0
I1	0.4600245926008614	0.20752536705416263	0.01883998766498573	-0.040913304741388754	0.016383787872616996	-0.02095872426185072	0.014517581018564436	-0.003864780314242286	-0.007812998696297	-0.00845715160521035	0.013798826296743697	-2.459003242354261e-05	-0.0006085354689577132	-0.00034768104358606463	0.0	0.0	0.0	0.0	0.0	0.0	0.0	0.0
I2	0.46638689621768614	0.1977220332229503	0.01592365632534234	-0.05120448525325499	0.02670632202677069	-0.026045586855287517	0.021838124799017877	-0.011407434170588945	0.0009578233567259616	-0.014721374026571105	-0.0065958804424166165	0.008594448971355906	0.00025168030870476146	0.00021948641878325302	0.0	0.0	0.0	0.0	0.0	0.0	0.0	0.0
I3	0.447189019516647	0.2643508851462653	0.02945797749427082	0.003038363568651281	-0.025188275328580704	0.02636964919310949	-0.00996130691650899	0.016303138994723392	-0.0006813185842260682	0.010739854348120808	-0.0025070929975756708	-0.0019192389682955145	-0.0022296408889808886	-0.0011584967789806879	0.0	0.0	0.0	0.0	0.0	0.0	0.0	0.0
I4	0.44910945067653546	0.2610311748703259	0.028447143311370136	-0.00017332142000478398	-0.023474029050061757	0.02252575418469318	-0.007323259006561794	0.013807947332472974	0.0017601678616791941	0.006287083251719188	-0.003877854009445195	-0.005185262575724191	0.0026536022197334707	0.0012652977022787658	0.0	0.0	0.0	0.0	0.0	0.0	0.0	0.0

Biplot	0	0

Site constraints	0	0

F1-F8 are the mice in the –ABX/Allogeneic group
G1-G6 are the mice in the +ABX/Allogeneic group
H1-H4 are the mice in the –ABX/Syngeneic group
I1-I4 are the mice in the +ABX/Syngeneic group
